# Supplementary material for: Mutational landscape and genetic signatures of cell‐free DNA in tumour‐induced osteomalacia
Source: J Cell Mol Med. 2020 Apr 11;24(9):4931–43. doi: 10.1111/jcmm.14991 (PMC7205804; doi:10.1111/jcmm.14991)
Supplement: Supplementary file 12 [file JCMM-24-4931-s012.xlsx]

## Sheet: 种系突变信息
ID	Gene	AAChange	Chr	Start	End	Ref	Alt	Hom.Het	ExonicFunc	rsID	Total Depth	Alt Depth	InterVar_Class [1]
TIO05	BRD4	c.3328_3330delGTG(p.V1110del)	chr19	15350585	15350587	CAC	-	het	inframe_deletion	rs771140069	623	293	Uncertain significance
TIO05	KMT2C	c.962G>A(p.S321N)	chr7	151970840	151970840	C	T	het	missense_variant	rs780548283	637	286	Uncertain significance
TIO05	NOTCH2	c.4106C>G(p.P1369R)	chr1	120468333	120468333	G	C	het	missense_variant	rs778161065	870	418	Uncertain significance
TIO05	PARK2	c.123G>C(p.L41F)	chr6	162864390	162864390	C	G	het	missense_variant	rs750884521	604	273	Uncertain significance
TIO05	PDGFRA	c.3098A>T(p.D1033V)	chr4	55156697	55156697	A	T	het	missense_variant	rs201874958	728	353	Uncertain significance
TIO05	PTCH1	c.3953C>T(p.P1318L)	chr9	98209585	98209585	G	A	het	missense_variant	rs536440590	753	372	Likely benign
TIO05	RELN	c.5246A>G(p.N1749S)	chr7	103202365	103202365	T	C	het	missense_variant	rs755596079	261	129	Uncertain significance
TIO05	RNF43	c.1880T>C(p.V627A)	chr17	56435257	56435257	A	G	het	missense_variant	rs199831923	930	461	Likely benign
TIO05	SBDS	c.203A>C(p.K68T)	chr7	66459254	66459254	T	G	het	missense_variant	.	314	147	Uncertain significance
TIO05	TTF1	c.2671G>A(p.A891T)	chr9	135251349	135251349	C	T	het	missense_variant	rs538111562	395	195	Uncertain significance
TIO05	UGT1A1	c.1369C>A(p.L457M)	chr2	234680972	234680972	C	A	het	missense_variant	rs767264478	727	342	Uncertain significance
TIO06	ARID1A	c.1414A>C(p.N472H)	chr1	27057706	27057706	A	C	het	missense_variant	.	583	274	Uncertain significance
TIO06	CDK12	c.2960C>T(p.S987F)	chr17	37673806	37673806	C	T	het	missense_variant	rs201661022	351	184	Uncertain significance
TIO06	ERCC5	c.2208G>C(p.L736F)	chr13	103518620	103518620	G	C	het	missense_variant	rs201744259	467	222	Uncertain significance
TIO06	FANCA	c.1874G>A(p.C625Y)	chr16	89842176	89842176	C	T	het	missense_variant	rs139235751	299	152	Uncertain significance
TIO06	FANCC	c.1529C>A(p.T510N)	chr9	97869352	97869352	G	T	het	missense_variant	.	515	229	Likely benign
TIO06	FBXW7	c.610G>A(p.A204T)	chr4	153268198	153268198	C	T	het	missense_variant	rs189772026	466	250	Uncertain significance
TIO06	IFNGR1	c.1430T>C(p.I477T)	chr6	137519208	137519208	A	G	het	missense_variant	.	547	285	Uncertain significance
TIO06	JARID2	c.2416G>A(p.V806I)	chr6	15501608	15501608	G	A	het	missense_variant	rs371497185	645	329	Uncertain significance
TIO06	PARP1	c.14C>G(p.S5W)	chr1	226595617	226595617	G	C	het	missense_variant	rs201256399	265	140	Uncertain significance
TIO06	PKHD1	c.3860T>G(p.V1287G)	chr6	51890748	51890748	A	C	het	missense_variant	rs767229742	848	429	Uncertain significance
TIO06	PRKAR1A	c.567A>C(p.E189D)	chr17	66521912	66521912	A	C	het	missense_variant	rs767405408	425	204	Uncertain significance
TIO06	PRSS1	c.347G>A(p.R116H)	chr7	142459771	142459771	G	A	het	missense_variant	rs199769221	689	333	Uncertain significance
TIO06	RAD50	c.511G>T(p.A171S)	chr5	131915154	131915154	G	T	het	missense_variant	rs143483210	488	238	Likely benign
TIO06	RAD50	c.3790C>T(p.L1264F)	chr5	131977907	131977907	C	T	het	missense_variant	rs199579239	423	219	Likely benign
TIO06	RECQL4	c.3134G>A(p.R1045H)	chr8	145737630	145737630	C	T	het	missense_variant	rs35348691	736	388	Likely benign
TIO07	PPP2R1A	c.1585G>T(p.A529S)	chr19	52725418	52725418	G	T	het	missense_variant	.	421	226	Uncertain significance
TIO07	RECQL4	c.2533G>A(p.A845T)	chr8	145738453	145738453	C	T	het	missense_variant	.	771	400	Likely benign
TIO07	RPTOR	c.3439G>A(p.V1147I)	chr17	78931492	78931492	G	A	het	missense_variant	rs564814581	231	117	Uncertain significance
Reference: [1] Quan Li and Kai Wang. InterVar: Clinical interpretation of genetic variants by ACMG-AMP 2015 guideline(The American Journal of Human Genetics 100, 1-14, February 2, 2017,http://dx.doi.org/10.1016/j.ajhg.2017.01.004)
